# Supplementary material for: Abiotic Stress Effect on Agastache mexicana subsp. mexicana Yield: Cultivated in Two Contrasting Environments with Organic Nutrition and Artificial Shading
Source: Plants (Basel). 2024 Sep 23;13(18):2661. doi: 10.3390/plants13182661 (PMC11435050; doi:10.3390/plants13182661)
Supplement: Supplementary file 1 [file plants-13-02661-s001.zip]

Archive with 1 entries (1 files):
- plants-3169373-supplementary.pdf
